# Supplementary material for: Biomarkers of Depression among Adolescent Girls: BDNF and Epigenetics
Source: Int J Mol Sci. 2024 Mar 14;25(6):3281. doi: 10.3390/ijms25063281 (PMC10970207; doi:10.3390/ijms25063281)
Supplement: Supplementary file 1 [file ijms-25-03281-s001.zip]

Archive with 1 entries (1 files):
- ijms-2880785-supplementary.pdf
